# Supplementary material for: Responses of plant leaf economic and hydraulic traits mediate the effects of early- and late-season drought on grassland productivity
Source: AoB Plants. 2019 Apr 4;11(3):plz023. doi: 10.1093/aobpla/plz023 (PMC6499892; doi:10.1093/aobpla/plz023)
Supplement: Supplementary Dataset [file plz023_suppl_supplementary_dataset.xlsx]

## Sheet: Data description
	AoB Plants	Vitra et al. 2019	Responses of plant leaf economic and hydraulic traits mediate the effects of early- and late season-drought on grassland productivity
	Site	CH	Site 1 - Chéserex
		SG	Site 2 - St-George
	Year	1	2015
		2	2016
	Season	1	Peak of biomass
		2	After peak of biomass
		3	End of growing season
	Block	I, II, III, IV, V	5 replicated rainout shelters
	Drought	C	Control (watered)
		ED	Early-season drought
		LD	Late-season drought
	CWMLDMC	Community weighted mean (CWM)	Leaf dry matter content (LDMC)
	CWMSLA		Specific leaf area (SLA)
	CWMPLC		Predicted percentage loss of conductivity (PLCp)
	CWMAB		Community aboveground biomass
	SM		Soil moisture
	RR		Response ratio (Drought-Control)/Control

## Sheet: Figure 2
Site	Year	Season	Block	Drought	CWMLDMC	CWMSLA	CWMPLC	CWMAB
CH	1	1	I	C	221.655	31.9296	17.8667	64.5
CH	1	1	II	C	191.639	21.4634	13.9716	65.5
CH	1	1	III	C	256.79	32.0587	NA	48.8
CH	1	1	IV	C	200.253	22.6851	NA	60.3
CH	1	1	V	C	237.054	27.7462	13.1005	48
CH	1	1	I	ED	227.546	28.3327	22.7117	55.3
CH	1	1	II	ED	258.295	26.6792	22.1725	77
CH	1	1	III	ED	267.789	26.941	NA	45.8
CH	1	1	IV	ED	177.421	19.4356	NA	65
CH	1	1	V	ED	238.698	27.5234	18.7978	49.9
CH	1	1	I	LD	221.274	27.4068	15.1785	60.3
CH	1	1	II	LD	250.898	30.2985	18.2771	70.7
CH	1	1	III	LD	270.351	29.6607	NA	43.4
CH	1	1	IV	LD	175.664	19.5217	NA	66
CH	1	1	V	LD	239.731	29.7777	16.516	55.4
CH	1	2	I	C	235.098	19.6207	17.7198	9.3
CH	1	2	II	C	253.416	19.4498	19.2387	12.4
CH	1	2	III	C	275.137	19.549	NA	11.3
CH	1	2	IV	C	292.863	21.7357	NA	9.5
CH	1	2	V	C	271.088	19.6762	19.7822	10.6
CH	1	2	I	ED	248.678	21.5711	18.2447	5.5
CH	1	2	II	ED	260.703	18.9739	15.292	10.3
CH	1	2	III	ED	258.545	22.9502	NA	13.9
CH	1	2	IV	ED	288.105	20.3209	NA	10.3
CH	1	2	V	ED	261.097	20.7262	22.2864	11.1
CH	1	2	I	LD	280.619	16.6748	24.4206	5.8
CH	1	2	II	LD	301.924	16.831	16.4488	6.5
CH	1	2	III	LD	286.506	18.118	NA	5.4
CH	1	2	IV	LD	317.928	17.4965	NA	5.3
CH	1	2	V	LD	289.337	18.7462	9.77442	5.8
CH	1	3	I	C	152.466	28.1527	14.6403	17.3
CH	1	3	II	C	174.272	32.8451	16.8544	9.5
CH	1	3	III	C	201.843	29.0105	NA	11.3
CH	1	3	IV	C	204.73	27.741	NA	13.3
CH	1	3	V	C	171.752	24.554	19.6363	14.9
CH	1	3	I	ED	162.961	29.65	17.7423	13.4
CH	1	3	II	ED	186.126	28.4363	14.4722	10.4
CH	1	3	III	ED	180.834	29.8587	NA	14.5
CH	1	3	IV	ED	190.104	25.2455	NA	9.8
CH	1	3	V	ED	180.168	27.3491	18.6493	13.9
CH	1	3	I	LD	171.89	29.1944	16.2892	15.1
CH	1	3	II	LD	172.086	30.8684	14.2519	13.8
CH	1	3	III	LD	188.696	29.3466	NA	14
CH	1	3	IV	LD	186.601	27.7224	NA	18.3
CH	1	3	V	LD	173.402	26.0335	17.2299	17
CH	2	1	I	C	220.156	30.4622	9.19909	84.1
CH	2	1	II	C	302.515	34.6337	10.2275	74.2
CH	2	1	III	C	199.574	33.7709	NA	60.7
CH	2	1	IV	C	243.952	29.7112	NA	69.9
CH	2	1	V	C	222.399	31.9217	14.6482	73.6
CH	2	1	I	ED	235.825	26.5372	12.9376	73.1
CH	2	1	II	ED	234.903	30.9063	13.4066	74.3
CH	2	1	III	ED	256.838	26.8152	NA	72.5
CH	2	1	IV	ED	248.053	29.8357	NA	73.7
CH	2	1	V	ED	223.277	28.8312	8.81389	69.4
CH	2	1	I	LD	217.682	30.4328	7.15231	86.7
CH	2	1	II	LD	218.619	34.464	8.10153	75.8
CH	2	1	III	LD	242.916	25.363	NA	80.3
CH	2	1	IV	LD	234.562	29.5835	NA	76.5
CH	2	1	V	LD	198.928	31.7599	12.0826	75.5
CH	2	2	I	C	248.339	25.1073	18.1628	33.5
CH	2	2	II	C	247.899	24.9755	29.4933	34.8
CH	2	2	III	C	260.134	22.9224	23.4767	27.9
CH	2	2	IV	C	240.157	23.9398	NA	30.2
CH	2	2	V	C	232.278	24.5906	NA	26.9
CH	2	2	I	ED	304.362	23.4802	23.1505	25.3
CH	2	2	II	ED	259.714	25.9041	29.8076	30.2
CH	2	2	III	ED	248.05	24.2736	22.4795	33.7
CH	2	2	IV	ED	235.389	25.7924	NA	25.2
CH	2	2	V	ED	220.565	29.0325	NA	28.7
CH	2	2	I	LD	333.823	21.3154	28.0478	19.1
CH	2	2	II	LD	281.904	21.9946	29.2546	22
CH	2	2	III	LD	271.695	23.1892	23.8923	23.3
CH	2	2	IV	LD	247.833	24.3979	NA	24.5
CH	2	2	V	LD	238.286	26.9432	NA	25.5
CH	2	3	I	C	215.139	25.9131	16.5182	18
CH	2	3	II	C	218.262	26.7471	16.3406	12.4
CH	2	3	III	C	213.078	28.7082	18.9392	13.3
CH	2	3	IV	C	253.038	22.6291	NA	9.7
CH	2	3	V	C	201.056	26.5961	NA	12.2
CH	2	3	I	ED	217.14	23.18	18.1902	12.9
CH	2	3	II	ED	209.869	26.2697	26.0686	10.9
CH	2	3	III	ED	207.33	28.1016	17.7547	15.8
CH	2	3	IV	ED	264.597	22.181	NA	12.6
CH	2	3	V	ED	211.825	28.2982	NA	15.8
CH	2	3	I	LD	229.051	26.2046	23.1218	14.6
CH	2	3	II	LD	219.704	24.8234	27.6581	14.6
CH	2	3	III	LD	225.711	26.6236	15.6057	17.7
CH	2	3	IV	LD	224.99	37.1555	NA	10
CH	2	3	V	LD	215.306	26.1214	NA	16.4
SG	1	1	I	C	214.261	35.8521	16.4708	76.6
SG	1	1	II	C	228.81	33.0287	NA	70.9
SG	1	1	III	C	237.779	32.6611	16.9605	68.5
SG	1	1	IV	C	237.446	33.5157	NA	73.5
SG	1	1	V	C	228.896	36.022	15.4714	76.4
SG	1	1	I	ED	237.627	33.0304	29.3017	72.8
SG	1	1	II	ED	230.439	31.1639	NA	75.4
SG	1	1	III	ED	277.094	34.1083	30.3762	53.2
SG	1	1	IV	ED	258.238	29.7458	NA	48.4
SG	1	1	V	ED	264.091	27.692	33.0945	45.6
SG	1	1	I	LD	220.127	32.0926	17.7291	76.5
SG	1	1	II	LD	225.442	34.5942	NA	62.8
SG	1	1	III	LD	235.615	31.4405	18.8165	53.2
SG	1	1	IV	LD	226.421	32.8267	NA	62.1
SG	1	1	V	LD	250.355	31.002	16.2251	63.1
SG	1	2	I	C	211.75	25.2561	18.2673	23.1
SG	1	2	II	C	216.771	27.7011	NA	27.3
SG	1	2	III	C	232.295	23.2593	16.9438	15.4
SG	1	2	IV	C	226.244	25.7795	NA	16.8
SG	1	2	V	C	230.621	27.3571	22.6535	22.8
SG	1	2	I	ED	208.083	27.0041	13.6343	18.3
SG	1	2	II	ED	209.583	25.5957	NA	17.3
SG	1	2	III	ED	206.31	29.1611	16.7544	16.9
SG	1	2	IV	ED	210.709	27.5558	NA	17.8
SG	1	2	V	ED	242.986	23.3197	19.3402	16.6
SG	1	2	I	LD	244.746	18.6622	28.1513	6.9
SG	1	2	II	LD	262.102	17.8229	NA	2.1
SG	1	2	III	LD	286.528	18.0872	41.4538	3.9
SG	1	2	IV	LD	270.389	17.1893	NA	1.6
SG	1	2	V	LD	283.784	16.3313	41.5527	1.8
SG	1	3	I	C	202.858	27.3415	8.77592	18.9
SG	1	3	II	C	197.676	29.4398	NA	22.3
SG	1	3	III	C	227.217	24.436	11.1047	13.2
SG	1	3	IV	C	208.752	28.3098	NA	20.8
SG	1	3	V	C	220.667	25.7944	12.535	22.7
SG	1	3	I	ED	199.874	26.6062	11.2031	19
SG	1	3	II	ED	212.642	25.356	NA	22.1
SG	1	3	III	ED	222.967	24.8027	10.0811	18.7
SG	1	3	IV	ED	235.406	24.9878	NA	23.2
SG	1	3	V	ED	235.354	24.3188	12.3674	19.2
SG	1	3	I	LD	216.388	27.0253	9.35416	19.5
SG	1	3	II	LD	226.874	22.7104	NA	17.6
SG	1	3	III	LD	205.714	26.75	10.3494	20.2
SG	1	3	IV	LD	217.006	26.8564	NA	21.5
SG	1	3	V	LD	215.184	27.1693	12.5355	21.2
SG	2	1	I	C	204.35	35.748	17.613	77.2
SG	2	1	II	C	212.83	32.9833	NA	64.8
SG	2	1	III	C	212.594	31.9514	23.0347	80.2
SG	2	1	IV	C	212.203	32.1262	NA	68.6
SG	2	1	V	C	242.786	30.4486	17.9619	73.3
SG	2	1	I	ED	234.108	33.6835	19.8285	78.7
SG	2	1	II	ED	237.791	31.96	NA	70.5
SG	2	1	III	ED	229.487	29.789	45.5726	58.9
SG	2	1	IV	ED	250.427	29.8539	NA	71.1
SG	2	1	V	ED	269.518	30.4747	22.9018	56.4
SG	2	1	I	LD	233.328	34.6705	19.0114	72.7
SG	2	1	II	LD	232.501	31.7181	NA	72.7
SG	2	1	III	LD	239.602	28.0745	24.8753	71.4
SG	2	1	IV	LD	228.737	30.3797	NA	73.2
SG	2	1	V	LD	231.507	32.6423	17.8733	61.1
SG	2	2	I	C	227.209	29.9006	17.1534	41.4
SG	2	2	II	C	243.717	25.5169	NA	41
SG	2	2	III	C	272.225	24.7387	12.0664	36.5
SG	2	2	IV	C	274.039	22.9643	NA	36
SG	2	2	V	C	250.823	22.6916	12.61	42
SG	2	2	I	ED	223.495	26.5574	12.0287	32.8
SG	2	2	II	ED	213.609	28.9471	NA	32.1
SG	2	2	III	ED	245.987	26.0086	15.3127	28.4
SG	2	2	IV	ED	250.16	25.5358	NA	33.1
SG	2	2	V	ED	257.029	23.4888	13.8036	31.7
SG	2	2	I	LD	280.293	21.5144	33.0774	15
SG	2	2	II	LD	297.65	24.8784	NA	9.3
SG	2	2	III	LD	301.541	20.6566	42.5978	11.6
SG	2	2	IV	LD	276.495	20.8659	NA	11.7
SG	2	2	V	LD	307.744	19.3578	29.3008	12.2
SG	2	3	I	C	209.365	27.7987	12.302	24.7
SG	2	3	II	C	216.256	28.6459	NA	16.1
SG	2	3	III	C	218.903	28.8531	13.2718	13.8
SG	2	3	IV	C	206.377	28.4677	NA	16.6
SG	2	3	V	C	237.868	27.13	17.4339	20.6
SG	2	3	I	ED	209.862	27.9817	12.1864	22.4
SG	2	3	II	ED	200.917	30.1725	NA	24.7
SG	2	3	III	ED	206.435	28.1443	11.8112	17.7
SG	2	3	IV	ED	211.922	27.6473	NA	16.4
SG	2	3	V	ED	232.595	26.9851	15.0451	16.2
SG	2	3	I	LD	210.101	27.2958	11.8107	18.9
SG	2	3	II	LD	219.174	28.9444	NA	15
SG	2	3	III	LD	255.676	26.0825	13.9468	17.2
SG	2	3	IV	LD	207.943	27.2476	NA	14.7
SG	2	3	V	LD	241.901	24.0471	16.3186	12.9

## Sheet: Figure 3-4
Site	Year	Season	Block	Drought	RR_CWMLDMC	RR_CWMSLA	RR_CWMPLC	RR_CWMAB
CH	1	1	I	ED	0.0265773	-0.112652	0.271177	-0.142666
CH	1	1	I	LD	-0.00171846	-0.141652	-0.150457	-0.0640354
CH	1	1	II	ED	0.347821	0.243007	0.58697	0.174905
CH	1	1	II	LD	0.309222	0.411635	0.308167	0.0781368
CH	1	1	III	ED	0.0428326	-0.159636	NA	-0.0617496
CH	1	1	III	LD	0.0528119	-0.0747985	NA	-0.110208
CH	1	1	IV	ED	-0.114013	-0.143246	NA	0.0778243
CH	1	1	IV	LD	-0.122789	-0.139448	NA	0.0933652
CH	1	1	V	ED	0.00693362	-0.00802886	0.434889	0.0386723
CH	1	1	V	LD	0.0112934	0.0732156	0.260713	0.154
CH	1	2	I	ED	0.057761	0.0994086	0.0296184	-0.403537
CH	1	2	I	LD	0.193624	-0.150142	0.378151	-0.377579
CH	1	2	II	ED	0.0287554	-0.0244683	-0.205142	-0.163881
CH	1	2	II	LD	0.191416	-0.134645	-0.145012	-0.47293
CH	1	2	III	ED	-0.060305	0.173981	NA	0.222171		,
CH	1	2	III	LD	0.0413201	-0.0732037	NA	-0.519892
CH	1	2	IV	ED	-0.0162468	-0.0650924	NA	0.0905001
CH	1	2	IV	LD	0.0855865	-0.195033	NA	-0.440482
CH	1	2	V	ED	-0.0368532	0.0533638	0.126586	0.0486919
CH	1	2	V	LD	0.0673199	-0.0472612	-0.505899	-0.451072
CH	1	3	I	ED	0.0688364	0.0531871	0.211881	-0.225754
CH	1	3	I	LD	0.1274	0.0370015	0.11263	-0.124134
CH	1	3	II	ED	0.0680207	-0.134231	-0.141339	0.10019
CH	1	3	II	LD	-0.0125439	-0.0601839	-0.15441	0.455372
CH	1	3	III	ED	-0.104083	0.0292358	NA	0.281922
CH	1	3	III	LD	-0.0651365	0.0115832	NA	0.238662
CH	1	3	IV	ED	-0.0714383	-0.0899586	NA	-0.261445
CH	1	3	IV	LD	-0.088549	-0.000671431	NA	0.375109
CH	1	3	V	ED	0.0489997	0.113834	-0.0502646	-0.0634057
CH	1	3	V	LD	0.00960617	0.0602524	-0.122551	0.141795
CH	2	1	I	ED	0.0711715	-0.128849	0.406396	-0.130116
CH	2	1	I	LD	-0.0112385	-0.000963958	-0.222499	0.030835
CH	2	1	II	ED	-0.223502	-0.107621	0.310837	0.0011145
CH	2	1	II	LD	-0.27733	-0.00489924	-0.20787	0.0220925
CH	2	1	III	ED	0.286935	-0.205967	NA	0.195068
CH	2	1	III	LD	0.217175	-0.24897	NA	0.323156
CH	2	1	IV	ED	0.0168106	0.00419137	NA	0.0544315
CH	2	1	IV	LD	-0.03849	-0.0042984	NA	0.0955797
CH	2	1	V	ED	0.00394619	-0.096813	-0.398296	-0.057273
CH	2	1	V	LD	-0.105536	-0.00506603	-0.17515	0.0258784
CH	2	2	I	ED	0.225589	-0.0648085	0.27461	-0.243118
CH	2	2	I	LD	0.344222	-0.15103	0.544243	-0.429125
CH	2	2	II	ED	0.0476621	0.0371803	0.0106563	-0.130775
CH	2	2	II	LD	0.137173	-0.11935	-0.00809394	-0.366093
CH	2	2	III	ED	-0.046452	0.0589458	-0.0424785	0.211197
CH	2	2	III	LD	0.0444446	0.0116382	0.0177001	-0.164094
CH	2	2	IV	ED	-0.0198534	0.077384	NA	-0.164808
CH	2	2	IV	LD	0.0319637	0.0191333	NA	-0.189193
CH	2	2	V	ED	-0.0504269	0.180636	NA	0.0654878
CH	2	2	V	LD	0.0258665	0.0956695	NA	-0.0537491
CH	2	3	I	ED	0.00930243	-0.105473	0.101226	-0.285854
CH	2	3	I	LD	0.0646648	0.0112482	0.399781	-0.187072
CH	2	3	II	ED	-0.0384551	-0.0178515	0.595332	-0.122008
CH	2	3	II	LD	0.00660492	-0.0719237	0.692603	0.170761
CH	2	3	III	ED	-0.026977	-0.021129	-0.0625437	0.187361
CH	2	3	III	LD	0.0592873	-0.0726114	-0.17601	0.325201
CH	2	3	IV	ED	0.0456779	-0.0198024	NA	0.298953
CH	2	3	IV	LD	-0.110847	0.641932	NA	0.0239221
CH	2	3	V	ED	0.0535627	0.0639996	NA	0.297303
CH	2	3	V	LD	0.0708768	-0.0178463	NA	0.339446
SG	1	1	I	ED	0.109051	-0.0787019	0.779013	-0.0501305
SG	1	1	I	LD	0.0273793	-0.104861	0.0763965	-0.00133525
SG	1	1	II	ED	0.00711637	-0.0564603	NA	0.0633887
SG	1	1	II	LD	-0.0147211	0.0474	NA	-0.1133
SG	1	1	III	ED	0.165341	0.0443076	0.790996	-0.223685
SG	1	1	III	LD	-0.00910147	-0.0373713	0.109431	-0.22397
SG	1	1	IV	ED	0.0875628	-0.112482	NA	-0.341407
SG	1	1	IV	LD	-0.0464303	-0.0205585	NA	-0.154914
SG	1	1	V	ED	0.153762	-0.231246	1.13907	-0.402814
SG	1	1	V	LD	0.093748	-0.139359	0.0487118	-0.173348
SG	1	2	I	ED	-0.0173183	0.0692111	-0.25362	-0.205299
SG	1	2	I	LD	0.155825	-0.261081	0.541076	-0.701951
SG	1	2	II	ED	-0.0331592	-0.0760055	NA	-0.364585
SG	1	2	II	LD	0.20912	-0.3566	NA	-0.923793
SG	1	2	III	ED	-0.111864	0.253743	-0.0111763	0.0977769
SG	1	2	III	LD	0.233467	-0.222366	1.44655	-0.744673
SG	1	2	IV	ED	-0.0686635	0.0689035	NA	0.0634729
SG	1	2	IV	LD	0.195122	-0.333219	NA	-0.901639
SG	1	2	V	ED	0.0536174	-0.147583	-0.146257	-0.270575
SG	1	2	V	LD	0.230523	-0.403035	0.834274	-0.922021
SG	1	3	I	ED	-0.0147095	-0.026894	0.276576	0.00788838
SG	1	3	I	LD	0.0666967	-0.0115672	0.0658887	0.0333198
SG	1	3	II	ED	0.0757118	-0.138714	NA	-0.0104091
SG	1	3	II	LD	0.147706	-0.228582	NA	-0.214152
SG	1	3	III	ED	-0.0187059	0.0150067	-0.0921768	0.416207
SG	1	3	III	LD	-0.0946369	0.0946963	-0.0680115	0.529991
SG	1	3	IV	ED	0.127684	-0.117345	NA	0.11877
SG	1	3	IV	LD	0.0395409	-0.05134	NA	0.0367334
SG	1	3	V	ED	0.0665567	-0.0572086	-0.013369	-0.155854
SG	1	3	V	LD	-0.0248451	0.0533005	4.14e-05	-0.0675036
SG	2	1	I	ED	0.145624	-0.0577519	0.12579	0.0194562
SG	2	1	I	LD	0.14181	-0.0301406	0.079396	-0.0586775
SG	2	1	II	ED	0.117281	-0.0310233	NA	0.0879285
SG	2	1	II	LD	0.0924273	-0.0383569	NA	0.121416
SG	2	1	III	ED	0.079461	-0.067677	0.978431	-0.266092
SG	2	1	III	LD	0.127041	-0.121337	0.0799037	-0.109139
SG	2	1	IV	ED	0.180132	-0.0707313	NA	0.0367027
SG	2	1	IV	LD	0.0779186	-0.0543642	NA	0.0677795
SG	2	1	V	ED	0.110106	0.00085511	0.275019	-0.229672
SG	2	1	V	LD	-0.0464563	0.0720436	-0.00493585	-0.166061
SG	2	2	I	ED	-0.0163463	-0.11181	-0.298755	-0.206786
SG	2	2	I	LD	0.233635	-0.280469	0.928335	-0.638343
SG	2	2	II	ED	-0.123536	0.134429	NA	-0.21657
SG	2	2	II	LD	0.221294	-0.0250238	NA	-0.772782
SG	2	2	III	ED	-0.0963835	0.0513303	0.269038	-0.222061
SG	2	2	III	LD	0.107691	-0.165012	2.53029	-0.682049
SG	2	2	IV	ED	-0.0871353	0.111979	NA	-0.0807682
SG	2	2	IV	LD	0.00896187	-0.0913777	NA	-0.675043
SG	2	2	V	ED	0.0247432	0.0351317	0.0946578	-0.24463
SG	2	2	V	LD	0.226937	-0.146916	1.32362	-0.710475
SG	2	3	I	ED	0.00237325	0.00658416	-0.009396	-0.0951095
SG	2	3	I	LD	0.00351554	-0.0180884	-0.0399347	-0.236407
SG	2	3	II	ED	-0.0709338	0.0532938	NA	0.536006
SG	2	3	II	LD	0.0134918	0.0104191	NA	-0.0660528
SG	2	3	III	ED	-0.0569554	-0.0245676	-0.110049	0.283421
SG	2	3	III	LD	0.16799	-0.0960238	0.0508621	0.250609
SG	2	3	IV	ED	0.0268658	-0.0288181	NA	-0.0149072
SG	2	3	IV	LD	0.00758669	-0.04286	NA	-0.117106
SG	2	3	V	ED	-0.0221688	-0.0053412	-0.137018	-0.211246
SG	2	3	V	LD	0.0169552	-0.113634	-0.0639705	-0.374793

## Sheet: Figure 5
Site	Year	Season	Block	Drought	RR_CWMLDMC	RR_CWMSLA	RR_CWMPLC	RR_CWMAB	RR_SM
SG	1	1	I	ED	0.109051	-0.0787019	0.779013	-0.0501305	-0.649805
SG	1	1	I	LD	0.0273793	-0.104861	0.0763965	-0.00133525	-0.184825
SG	1	1	III	LD	-0.00910147	-0.0373713	0.109431	-0.22397	-0.191781
SG	1	1	V	ED	0.153762	-0.231246	1.13907	-0.402814	-0.597938
SG	1	1	V	LD	0.093748	-0.139359	0.0487118	-0.173348	-0.0927835
SG	1	2	I	ED	-0.0173183	0.0692111	-0.25362	-0.205299	-0.100478
SG	1	2	I	LD	0.155825	-0.261081	0.541076	-0.701951	-0.54067
SG	1	2	III	ED	-0.111864	0.253743	-0.0111763	0.0977769	-0.0461538
SG	1	2	III	LD	0.233467	-0.222366	1.44655	-0.744673	-0.523077
SG	1	2	V	ED	0.0536174	-0.147583	-0.146257	-0.270575	-0.0967742
SG	1	2	V	LD	0.230523	-0.403035	0.834274	-0.922021	-0.317204
SG	1	3	I	ED	-0.0147095	-0.026894	0.276576	0.00788838	0.0902527
SG	1	3	I	LD	0.0666967	-0.0115672	0.0658887	0.0333198	-0.140794
SG	1	3	III	ED	-0.0187059	0.0150067	-0.0921768	0.416207	-0.162338
SG	1	3	III	LD	-0.0946369	0.0946963	-0.0680115	0.529991	-0.324675
SG	1	3	V	ED	0.0665567	-0.0572086	-0.013369	-0.155854	-0.00909091
SG	1	3	V	LD	-0.0248451	0.0533005	4.14e-05	-0.0675036	-0.248485
SG	2	1	I	ED	0.145624	-0.0577519	0.12579	0.0194562	-0.540453
SG	2	1	I	LD	0.14181	-0.0301406	0.079396	-0.0586775	-0.0809061
SG	2	1	III	ED	0.079461	-0.067677	0.978431	-0.266092	-0.427653
SG	2	1	III	LD	0.127041	-0.121337	0.0799037	-0.109139	-0.0932476
SG	2	1	V	ED	0.110106	0.00085511	0.275019	-0.229672	-0.485612
SG	2	1	V	LD	-0.0464563	0.0720436	-0.00493585	-0.166061	-0.31295
SG	2	2	I	ED	-0.0163463	-0.11181	-0.298755	-0.206786	0.170455
SG	2	2	I	LD	0.233635	-0.280469	0.928335	-0.638343	-0.462121
SG	2	2	III	ED	-0.0963835	0.0513303	0.269038	-0.222061	-0.253205
SG	2	2	V	ED	0.0247432	0.0351317	0.0946578	-0.24463	0.0833333
SG	2	2	V	LD	0.226937	-0.146916	1.32362	-0.710475	-0.666667
SG	2	3	I	ED	0.00237325	0.00658416	-0.009396	-0.0951095	-0.0246575
SG	2	3	I	LD	0.00351554	-0.0180884	-0.0399347	-0.236407	-0.347945
SG	2	3	III	ED	-0.0569554	-0.0245676	-0.110049	0.283421	-0.148936
SG	2	3	III	LD	0.16799	-0.0960238	0.0508621	0.250609	-0.49734
SG	2	3	V	ED	-0.0221688	-0.0053412	-0.137018	-0.211246	0.13308
SG	2	3	V	LD	0.0169552	-0.113634	-0.0639705	-0.374793	-0.26616
